# Supplementary material for: High Specific and Rapid Detection of Cannabidiol by Gold Nanoparticle-Based Paper Sensor
Source: Biosensors (Basel). 2023 Oct 28;13(11):960. doi: 10.3390/bios13110960 (PMC10669437; doi:10.3390/bios13110960)
Supplement: Supplementary file 1 [file biosensors-13-00960-s001.zip]

Archive with 1 entries (1 files):
- biosensors-2654041-supplementary.pdf
